# Supplementary material for: A New Approach for Achieving Earlier and More Accurate Diagnosis of Connective Tissue Disease-Related Interstitial Lung Disease: TGFB and PDGFA as Novel Promising Biomarkers
Source: Int J Mol Sci. 2025 Nov 4;26(21):10722. doi: 10.3390/ijms262110722 (PMC12609778; doi:10.3390/ijms262110722)
Supplement: Supplementary file 1 [file ijms-26-10722-s001.zip]

Archive with 1 entries (1 files):
- ijms-3933067-supplementary.pdf
